# Supplementary material for: Use of Peak Glucose Level and Peak Glycemic Gap in Mortality Risk Stratification in Critically Ill Patients with Sepsis and Prior Diabetes Mellitus of Different Body Mass Indexes
Source: Nutrients. 2023 Sep 14;15(18):3973. doi: 10.3390/nu15183973 (PMC10534504; doi:10.3390/nu15183973)
Supplement: Supplementary file 1 [file nutrients-15-03973-s001.zip]

Archive with 1 entries (1 files):
- nutrients-2601792-supplementary.pdf
